# Supplementary material for: The reference genome of an endangered Asteraceae, Deinandra increscens subsp. villosa, endemic to the Central Coast of California
Source: G3 (Bethesda). 2024 Jun 7;14(8):jkae117. doi: 10.1093/g3journal/jkae117 (PMC11304951; doi:10.1093/g3journal/jkae117)
Supplement: jkae117_Supplementary_Data [file jkae117_supplementary_data.zip]

Archive with 4 entries (4 files):
- Figure_S1_G3-2024-404921.pdf
- File_S1_G3-2024-404921.xlsx
- File_S2_G3-2024-404921.xlsx
- Table_S1_G3-2024-404921.docx
