# Supplementary material for: The reference genome of an endangered Asteraceae, Deinandra increscens subsp. villosa, endemic to the Central Coast of California
Source: G3 (Bethesda). 2024 Jun 7;14(8):jkae117. doi: 10.1093/g3journal/jkae117 (PMC11304951; doi:10.1093/g3journal/jkae117)
Supplement: jkae117_Supplementary_Data [file jkae117_supplementary_data.zip › File_S1_G3-2024-404921.xlsx]

## Sheet: sequencing
HiFi								Oxford Nanopore
Raw data								Raw data
Runs	Reads	N50	Bases	Max Length	Coverage*	%GC		Reads	N50	Bases	Top 5 longest reads and their mean basecall quality score	Coverage*
A1	2162014	12810	25700506383	60304	15.3823	38		14754332	10742	101150146319	1: 443453 (17.2)	60.5407
B1	2157413	13034	26475173531	54280	15.846	38					2: 349605 (13.9)
C1	1972754	13445	24639312353	55154	14.7472	38					3: 301043 (14.1)
	6292181		76814992267		45.9755						4: 295206 (17.9)
											5: 290768 (13.4)
Omni-C
Run	Read	Bases	Coverage*
S1 R1	233572081	34900197808
S1 R2	233572081	34895647381
S2 R1	190612548	28481338469
S2 R2	190612548	28477671891
	848369258	126754855549	75.8657
*Coverage based on assembly length			1670780364

## Sheet: assembly
Flye ONT assembly											Canu ONT assembly					Verkko ONT HiFi adapterfilt
Contig assembly			Purge haplotigs 0,40,190			Primary scaffolded 3ddna-erc5		Final scaffolded, contam and plastid cleaned, gap filled assembly			Canu ONT					Verkko ONT HiFi adapterfilt
	Flye --nano-hq		primary	alternate							Canu contig asm	Purge haplotigs 0,55,190 -a 60	Purge haplotigs 0,55,190			Purge haplotigs 0,60,190 -a 50	Purge haplotigs 0,60,190	Purge haplotigs 0,10,75
BUSCO embryophta odb_10 (N: 1614)		Flye output						BUSCO embryophta odb_10 (N: 1614)			raw - parameters for repetitive heterzygous and newer ONT			alternate
C:99.2%[S:20.0%,D:79.2%],F:0.3%,M:0.5%		Total length: 2457273019	C:98.3%[S:76.1%,D:22.2%],F:0.8%,M:0.9%,n:1614	C:75.0%[S:47.2%,D:27.8%],F:1.9%,M:23.1%,n:1614		C:98.1%[S:82.4%,D:15.7%],F:0.9%,M:1.0%,n:1614		C:98.1%[S:82.4%,D:15.7%],F:0.9%,M:1.0%,n:1614			C:99.3%[S:4.5%,D:94.8%],F:0.1%,M:0.6%,n:1614					C:98.7%[S:11.8%,D:86.9%],F:0.4%,M:0.9%,n:1614	C:99.0%[S:10.4%,D:88.6%],F:0.3%,M:0.7%,n:1614	C:99.0%[S:10.4%,D:88.6%],F:0.3%,M:0.7%,n:1614
		Fragments: 101257	curated	curated.haplotigs		curated_wrapped.FINAL		Assembly	DEINVI_genome		gvtp_ont_raw_repetitive.contigs	curated	curated	curated.haplotigs		curated	curated	curated
# contigs (>= 0 bp)	101257	Fragments N50: 76594	37428	36376		28776		# contigs (>= 0 bp)	28693		73819	37162	37428	36376		46860	50424	50342
# contigs (>= 1000 bp)	92976	Largest frg: 1080899	37428	36376		28776		# contigs (>= 1000 bp)	28693		73819	37162	37428	36376		46860	50424	50342
# contigs (>= 5000 bp)	59044	Scaffolds: 0	30269	28455		18176		# contigs (>= 5000 bp)	18099		73454	37094	30269	28455		46826	50387	50305
# contigs (>= 10000 bp)	44137	Mean coverage: 27	23959	19996		10109		# contigs (>= 10000 bp)	10046		70659	36170	23959	19996		44703	48084	48003
# contigs (>= 25000 bp)	24734		15866	8846		2613		# contigs (>= 25000 bp)	2589		48927	25811	15866	8846		31130	33260	33206
# contigs (>= 50000 bp)	13275		10127	3145		687		# contigs (>= 50000 bp)	679		24524	14800	10127	3145		18081	19265	19248
Total length (>= 0 bp)	2457273019		1666145056	744594801		1676266556		Total length (>= 0 bp)	1674664524		4184082718	2282152418	1666145056	744594801		4330816213	4582868307	4579299301
Total length (>= 1000 bp)	2451593459		1666145056	744594801		1676266556		Total length (>= 1000 bp)	1674664524		4184082718	2282152418	1666145056	744594801		4330816213	4582868307	4579299301
Total length (>= 5000 bp)	2355173940		1637915339	713106233		1639894258		Total length (>= 5000 bp)	1638314112		4182904668	2281915220	1637915339	713106233		4330674163	4582716846	4579147840
Total length (>= 10000 bp)	2247796699		1592731121	651950868		1582125976		Total length (>= 10000 bp)	1580646439		4160464713	2274309211	1592731121	651950868		4313270565	4563867067	4560306305
Total length (>= 25000 bp)	1928866184		1459305907	468834336		1470094381		Total length (>= 25000 bp)	1469258196		3774805397	2087654032	1459305907	468834336		4072085452	4300396181	4297345351
Total length (>= 50000 bp)	1525524789		1253509011	271854522		1404656982		Total length (>= 50000 bp)	1404366947		2906555394	1694782955	1253509011	271854522		3616381923	3812362028	3810623570
# contigs	101040		37428	36376		26461		# contigs	28693		73648	37138	37428	36376		46858	50421	50339
Largest contig	1080899		1080899	350245		132869780		Largest contig	132903021		1514188	1160180	1080899	350245		5843295	5843295	5843295
Total length	2457207640		1666145056	744594801		1672382396		Total length	1674664524		4183707214	2282098333	1666145056	744594801		4330812813	4582862433	4579293427
GC (%)	36.96		37.27	36.2		37.27		GC (%)	37.27		38.12	38.27	37.27	36.2		38.12	38.1	38.1
N50	76599		107746	34994		74863711		N50	74894508		88327	94259	107746	34994		215917	210590	210740
N90	11766		20730	8580		18095		N90	17589		25252	27016	20730	8580		32936	32382	32405
auN	108131		136212	51835.7		6.82724e+07		auN	6.82253e+07		140862	132334	136212	51835.7		581830	562289	562654
L50	8515		4535	5574		9		L50	9		12077	6751	4535	5574		4057	4478	4470
L90	40796		17632	21953		4261		L90	4402		48551	24513	17632	21953		25059	27085	27028
# N's per 100 kbp	0		0	0		605.21		# N's per 100 kbp	600.43		0	0	0	0		0	0	0
								Merqury
								Completeness stat	DEINVI_genome all 525551443 844324759 62.2452
								QV	DEINVI_genome 38844067 1663633471 29.4908 0.00112441

## Sheet: repeats
Repeatmodeler de novo + Inpactor-LTR library
RepeatMasker .tbl		ParseRM summary
file name: DEINVI_genome.fasta		RepeatMasker version 4.1.5 , default mode
sequences: 28693		run with rmblastn version 2.13.0+
total length: 1674664524 bp (1664609331 bp excl N/X-runs)		The query was compared to classified sequences in "flye_3ddna-erc5_ltrstruct_inpactor_all.fa"
GC level: 37.27 %
bases masked: 1252736803 bp ( 74.81 %)		#This file gives some summary info about the masking, total, by class and by family
		#(all repeats are detailed in the file ../output/DEINVI_genome.fasta.out.parseRM.all-repeats.tab)
number of length percentage		#Overlap or double corresponds to DNA fragments that are masked by several elements.
elements* occupied of sequence		#These amounts need to be subtracted in order to get more accurate TE amount.
--------------------------------------------------		#If a .align file was parsed, these amounts will be much higher than for the associated .out
Retroelements 889846 751055480 bp 44.85 %		#Note that overlaps may not be parsed correctly if names are not formatted consistently (Rname#Rclass/Rfam)
SINEs: 8233 1813465 bp 0.11 %
Penelope: 663 263444 bp 0.02 %		#TOTAL:
LINEs: 44957 21214258 bp 1.27 %		#nt_total_in_genome nt_masked-minus-double %_masked FYI:nt_masked_double
CRE/SLACS 4018 1104741 bp 0.07 %		1674664524	1235673757	73.7863	185850961
L2/CR1/Rex 0 0 bp 0.00 %
R1/LOA/Jockey 64 23100 bp 0.00 %		#BY CLASS
R2/R4/NeSL 0 0 bp 0.00 %		#class	nt_masked-minus-double	%_masked	FYI:nt_masked_double
RTE/Bov-B 5628 1857197 bp 0.11 %		LTR	736283551	43.966	83172555
L1/CIN4 34378 18019534 bp 1.08 %		LINE	22010956	1.31435	3301407
LTR elements: 836656 728027757 bp 43.47 %		RC	5702734	0.34053	423171
BEL/Pao 114 21123 bp 0.00 %		Unknown	425867562	25.43	79421306
Ty1/Copia 380238 379666090 bp 22.67 %		DNA	43570256	2.60173	3839251
Gypsy/DIRS1 171146 225469534 bp 13.46 %		PLE	226331	0.013515	51428
Retroviral 9671 6607183 bp 0.39 %		SINE	2012367	0.120165	654125
DNA transposons 108637 44624507 bp 2.66 %		#BY FAMILY
hobo-Activator 16507 4948719 bp 0.30 %		#family	nt_masked-minus-double	%_masked	FYI:nt_masked_double
Tc1-IS630-Pogo 1621 1048074 bp 0.06 %		RTE-BovB	1808719	0.108005	1291172
En-Spm 0 0 bp 0.00 %		I	20886	0.00124718	5464
MULE-MuDR 27864 12675573 bp 0.76 %		hAT-Ac	1911229	0.114126	42797
PiggyBac 0 0 bp 0.00 %		tRNA-RTE	117642	0.00702481	3426
Tourist/Harbinger 26859 9533368 bp 0.57 %		CMC-EnSpm	9863516	0.588985	1130312
Other (Mirage, 0 0 bp 0.00 %		ERVL	125353	0.00748526	2235
P-element, Transib)		Penelope	80638	0.00481517	2576
		Helitron	5702734	0.34053	423171
Rolling-circles 9161 5623554 bp 0.34 %		PIF-Harbinger	9341658	0.557823	650898
		SINE	93550	0.00558619	1147
Unclassified: 1457877 434012252 bp 25.92 %		TcMar-Tc2	808187	0.0482596	87324
		ERV1	6178158	0.368919	1884854
Total interspersed repeats: 1229955683 bp 73.44 %		MULE-MuDR	12726795	0.759961	794448
		Unknown	529960274	31.6458	101433928
Small RNA: 6795 3673401 bp 0.22 %		Zisupton	3560459	0.212607	737111
		L1	18277102	1.09139	1384211
Satellites: 4985 1095346 bp 0.07 %		tRNA	1730338	0.103324	645263
Simple repeats: 246339 12149277 bp 0.73 %		TcMar-Pogo	246685	0.0147304	651
Low complexity: 34778 1765876 bp 0.11 %		Caulimovirus	487686	0.0291214	2372
		LTR	4614376	0.27554	1066743
* most repeats fragmented by insertions or deletions		Pao	24924	0.0014883	13042
have been counted as one element		hAT-Tag1	409318	0.0244418	10112
		Kolobok-T2	89138	0.00532274	1707
		Copia	383233857	22.8842	37459127
		L1-Tx1	118510	0.00707664	36373
		ERVK	3340	0.000199443	21
		Chlamys	226331	0.013515	51428
		CRE	1202711	0.071818	387526
		hAT-Tip100	2633837	0.157275	194922
		Gypsy	236950096	14.1491	20519104
		DNA	1631553	0.0974257	83826
		Ngaro	107318	0.00640833	32407
		MIR	10747	0.00064174	2352
		U-L1	60090	0.00358818	1937
		ERVL-MaLR	465731	0.0278104	180028
		IS3EU	347881	0.0207732	105143
		RTE	502390	0.0299994	194085

## Sheet: annotation
Hisat alignment trimmed reads	Hisat alignment trimmed & contamfilt reads	EASEL summary	AGAT duplicate filtering	EnTAP Run Information - Execution
trimmed_GVTP-1Root_S2_L002		######## Genome ########	------------------------------------- mrna -------------------------------------	------------------------------------------------------
97495014 + 0 in total (QC-passed reads + QC-failed reads)	98894775 + 0 in total (QC-passed reads + QC-failed reads)	74.81 % of DEINVI_genome.masked.fasta is masked	Number of gene 33257	Current EnTAP Version: 0.10.8
65440482 + 0 primary	66462834 + 0 primary		Number of mrna 68942	Start time: Wed Apr 24 09:25:00 2024
32054532 + 0 secondary	32431941 + 0 secondary	##### RNA Reads #####	Number of mrnas with utr both sides 9039
0 + 0 supplementary	0 + 0 supplementary	FASTQ files were not provided.	Number of mrnas with at least one utr 9529	Working directory has been set to: /labs/Wegrzyn/gvtp/easel/fixes/entap/entap_outfiles
0 + 0 duplicates	0 + 0 duplicates		Number of cds 68942	User Inputs:
0 + 0 primary duplicates	0 + 0 primary duplicates	##### Alignment Rates #####	Number of exon 541276	out-dir: /labs/Wegrzyn/gvtp/easel/fixes/entap/entap_outfiles
83601036 + 0 mapped (85.75% : N/A)	85560996 + 0 mapped (86.52% : N/A)	Passed:	Number of five_prime_utr 9253	config: false
51546504 + 0 primary mapped (78.77% : N/A)	53129055 + 0 primary mapped (79.94% : N/A)	library rate	Number of start_codon 68700	runP: true
65440482 + 0 paired in sequencing	66462834 + 0 paired in sequencing	trimmed_GVTP-1Root_S2_L002_mapped_unclassified 86.52	Number of stop_codon 68676	runN: false
32720241 + 0 read1	33231417 + 0 read1	trimmed_GVTP-1Shoot_S1_L002_mapped_unclassified 91.42	Number of three_prime_utr 9315	overwrite: false
32720241 + 0 read2	33231417 + 0 read2	trimmed_GVTP-2Root_S4_L002_mapped_unclassified 77.87	Number of exon in cds 534969	ini: entap_config.ini
49336010 + 0 properly paired (75.39% : N/A)	49396344 + 0 properly paired (74.32% : N/A)	trimmed_GVTP-2Shoot_S3_L002_mapped_unclassified 89.19	Number of exon in five_prime_utr 12887	input: /labs/Wegrzyn/gvtp/easel/fixes/longest_isoform.renamed.rm_internal_stops.pep
49740578 + 0 with itself and mate mapped	49802502 + 0 with itself and mate mapped	trimmed_GVTP-5Root_S6_L002_mapped_unclassified 83.69	Number of exon in three_prime_utr 11930	database: /isg/shared/databases/Diamond/RefSeq/complete.protein.faa.208.dmnd,
1805926 + 0 singletons (2.76% : N/A)	3326553 + 0 singletons (5.01% : N/A)	trimmed_GVTP-5Shoot_S5_L002_mapped_unclassified 76.20	Number of intron in cds 466027	graph: false
280806 + 0 with mate mapped to a different chr	281410 + 0 with mate mapped to a different chr	trimmed_GVTPMLeaf_S7_L002_mapped_unclassified 86.26	Number of intron in exon 472334	no-trim: false
158861 + 0 with mate mapped to a different chr (mapQ>=5)	159365 + 0 with mate mapped to a different chr (mapQ>=5)	trimmed_GVTPMRoot_S8_L002_mapped_unclassified 87.88	Number of intron in five_prime_utr 3634	threads: 28
			Number of intron in start_codon 13	state: +
trimmed_GVTP-1Shoot_S1_L002		Failed:	Number of intron in stop_codon 20	no-check: false
127011441 + 0 in total (QC-passed reads + QC-failed reads)	130968337 + 0 in total (QC-passed reads + QC-failed reads)	None.	Number of intron in three_prime_utr 2615	output-format: 1,3,4,5,6,
76351262 + 0 primary	79720924 + 0 primary	All libraries have a mapping rate greater than 70%	Number gene overlapping 290	entap-db-bin: /isg/shared/apps/EnTAP/0.10.8/EnTAP/databases/entap_database.bin
50660179 + 0 secondary	51247413 + 0 secondary		Number of single exon gene 7035	entap-db-sql:
0 + 0 supplementary	0 + 0 supplementary	##### StringTie2 Transcriptome Asssembly #####	Number of single exon mrna 9587	entap-graph: /isg/shared/apps/EnTAP/0.10.8/EnTAP/src/entap_graphing.py
0 + 0 duplicates	0 + 0 duplicates	76471 transcripts	mean mrnas per gene 2.1	data-generate: false
0 + 0 primary duplicates	0 + 0 primary duplicates		mean cdss per mrna 1.0	data-type: 0,
117103965 + 0 mapped (92.20% : N/A)	119733570 + 0 mapped (91.42% : N/A)	##### PsiCLASS Transcriptome Asssembly #####	mean exons per mrna 7.9	fpkm: 0.500000
66443786 + 0 primary mapped (87.02% : N/A)	68486157 + 0 primary mapped (85.91% : N/A)	116777 transcripts	mean five_prime_utrs per mrna 0.1	align:
76351262 + 0 paired in sequencing	79720924 + 0 paired in sequencing		mean start_codons per mrna 1.0	single-end: false
38175631 + 0 read1	39860462 + 0 read1	##### Unfiltered #####	mean stop_codons per mrna 1.0	rsem-calculate-expression: rsem-calculate-expression
38175631 + 0 read2	39860462 + 0 read2	Total number of genes: 197480	mean three_prime_utrs per mrna 0.1	rsem-sam-validator: rsem-sam-validator
63812062 + 0 properly paired (83.58% : N/A)	63888554 + 0 properly paired (80.14% : N/A)	Total number of transcripts: 333739	mean exons per cds 7.8	rsem-prepare-reference: rsem-prepare-reference
64251652 + 0 with itself and mate mapped	64331360 + 0 with itself and mate mapped	EnTAP alignment rate: .65	mean exons per five_prime_utr 1.4	convert-sam-for-rsem: convert-sam-for-rsem
2192134 + 0 singletons (2.87% : N/A)	4154797 + 0 singletons (5.21% : N/A)	Mono-exonic/multi-exonic rate: .69	mean exons per three_prime_utr 1.3	complete: false
193162 + 0 with mate mapped to a different chr	194154 + 0 with mate mapped to a different chr	BUSCO (embryophyta_odb10): C:98.6%[S:9.4%,D:89.2%],F:0.7%,M:0.7%,n:1614	mean introns in cdss per mrna 6.8	frame-selection: 2
124362 + 0 with mate mapped to a different chr (mapQ>=5)	125168 + 0 with mate mapped to a different chr (mapQ>=5)		mean introns in exons per mrna 6.9	genemarkst-exe: /labs/Wegrzyn/EnTAP/libs/gmst_linux_64/gmst.pl
		##### Filtered #####	mean introns in five_prime_utrs per mrna 0.1	transdecoder-long-exe: TransDecoder.LongOrfs
trimmed_GVTP-2Root_S4_L002		Total number of genes: 41039	mean introns in start_codons per mrna 0.0	transdecoder-predict-exe: TransDecoder.Predict
98250217 + 0 in total (QC-passed reads + QC-failed reads)	99035389 + 0 in total (QC-passed reads + QC-failed reads)	Total number of transcripts: 69563	mean introns in stop_codons per mrna 0.0	transdecoder-m: 100
71661852 + 0 primary	72111134 + 0 primary	EnTAP alignment rate: .92	mean introns in three_prime_utrs per mrna 0.0	transdecoder-no-refine-starts: false
26588365 + 0 secondary	26924255 + 0 secondary	Mono-exonic/multi-exonic rate: .24	Total gene length (bp) 150942563	diamond-exe: diamond
0 + 0 supplementary	0 + 0 supplementary	BUSCO (embryophyta_odb10): C:96.6%[S:24.8%,D:71.8%],F:0.4%,M:3.0%,n:1614	Total mrna length (bp) 350936555	taxon: Deinandra_increscens
0 + 0 duplicates	0 + 0 duplicates		Total cds length (bp) 108371271	qcoverage: 70.000000
0 + 0 primary duplicates	0 + 0 primary duplicates		Total exon length (bp) 113511248	tcoverage: 70.000000
75158745 + 0 mapped (76.50% : N/A)	77121357 + 0 mapped (77.87% : N/A)		Total five_prime_utr length (bp) 2311763	contam:
48570380 + 0 primary mapped (67.78% : N/A)	50197102 + 0 primary mapped (69.61% : N/A)		Total start_codon length (bp) 206061	e-value: 0.000010
71661852 + 0 paired in sequencing	72111134 + 0 paired in sequencing		Total stop_codon length (bp) 205968	uninformative: conserved,predicted,unknown,unnamed,hypothetical,putative,unidentified,uncharacterized,uncultured,uninformative,
35830926 + 0 read1	36055567 + 0 read1		Total three_prime_utr length (bp) 2828214	ontology: 0,
35830926 + 0 read2	36055567 + 0 read2		Total intron length per cds (bp) 232224255	level: 0,1,
46435318 + 0 properly paired (64.80% : N/A)	46501938 + 0 properly paired (64.49% : N/A)		Total intron length per exon (bp) 237425307	eggnog-sql: /isg/shared/databases/eggnog/4.1/eggnog.db
46785622 + 0 with itself and mate mapped	46854058 + 0 with itself and mate mapped		Total intron length per five_prime_utr (bp) 2824465	eggnog-dmnd: /isg/shared/databases/eggnog/4.1/eggnog4.clustered_proteins.dmnd
1784758 + 0 singletons (2.49% : N/A)	3343044 + 0 singletons (4.64% : N/A)		Total intron length per start_codon (bp) 8898	interproscan-exe: interproscan.sh
220082 + 0 with mate mapped to a different chr	220768 + 0 with mate mapped to a different chr		Total intron length per stop_codon (bp) 11681	protein:
131083 + 0 with mate mapped to a different chr (mapQ>=5)	131624 + 0 with mate mapped to a different chr (mapQ>=5)		Total intron length per three_prime_utr (bp) 2331471
			mean gene length (bp) 4538	------------------------------------------------------
trimmed_GVTP-2Shoot_S3_L002			mean mrna length (bp) 5090	Transcriptome Statistics
120762451 + 0 in total (QC-passed reads + QC-failed reads)	125056246 + 0 in total (QC-passed reads + QC-failed reads)		mean cds length (bp) 1571	------------------------------------------------------
75559208 + 0 primary	79248464 + 0 primary		mean exon length (bp) 209	Protein sequences found
45203243 + 0 secondary	45807782 + 0 secondary		mean five_prime_utr length (bp) 249	Total sequences: 33257
0 + 0 supplementary	0 + 0 supplementary		mean start_codon length (bp) 2	Total length of transcriptome(bp): 48725028
0 + 0 duplicates	0 + 0 duplicates		mean stop_codon length (bp) 2	Average sequence length(bp): 1465.00
0 + 0 primary duplicates	0 + 0 primary duplicates		mean three_prime_utr length (bp) 303	n50: 1752
108724542 + 0 mapped (90.03% : N/A)	111539670 + 0 mapped (89.19% : N/A)		mean cds piece length (bp) 202	n90: 798
63521299 + 0 primary mapped (84.07% : N/A)	65731888 + 0 primary mapped (82.94% : N/A)		mean five_prime_utr piece length (bp) 179	Longest sequence(bp): 18051 (DEINVI-IDmodified-mRNA-289641)
75559208 + 0 paired in sequencing	79248464 + 0 paired in sequencing		mean three_prime_utr piece length (bp) 237	Shortest sequence(bp): 171 (DEINVI-IDmodified-mRNA-293915)
37779604 + 0 read1	39624232 + 0 read1		mean intron in cds length (bp) 498	------------------------------------------------------
37779604 + 0 read2	39624232 + 0 read2		mean intron in exon length (bp) 502	Similarity Search - DIAMOND - complete
60752984 + 0 properly paired (80.40% : N/A)	60835604 + 0 properly paired (76.77% : N/A)		mean intron in five_prime_utr length (bp) 777	------------------------------------------------------
61179630 + 0 with itself and mate mapped	61266242 + 0 with itself and mate mapped		mean intron in start_codon length (bp) 684	Search results:
2341669 + 0 singletons (3.10% : N/A)	4465646 + 0 singletons (5.63% : N/A)		mean intron in stop_codon length (bp) 584	/labs/Wegrzyn/gvtp/easel/fixes/entap/entap_outfiles/similarity_search/DIAMOND/blastp_longest_isoform_final_complete.out
189582 + 0 with mate mapped to a different chr	190560 + 0 with mate mapped to a different chr		mean intron in three_prime_utr length (bp) 891	Total alignments: 775360
118625 + 0 with mate mapped to a different chr (mapQ>=5)	119409 + 0 with mate mapped to a different chr (mapQ>=5)		% of genome covered by gene 9.0	Total unselected results: 744830
			% of genome covered by mrna 21.0	Written to: /labs/Wegrzyn/gvtp/easel/fixes/entap/entap_outfiles/similarity_search/DIAMOND/processed//complete/unselected
trimmed_GVTP-5Root_S6_L002			% of genome covered by cds 6.5	Total unique transcripts with an alignment: 30530
90477827 + 0 in total (QC-passed reads + QC-failed reads)	93734236 + 0 in total (QC-passed reads + QC-failed reads)		% of genome covered by exon 6.8	Reference transcriptome sequences with an alignment (FASTA):
68049278 + 0 primary	71023890 + 0 primary		% of genome covered by five_prime_utr 0.1	/labs/Wegrzyn/gvtp/easel/fixes/entap/entap_outfiles/similarity_search/DIAMOND/processed//complete/best_hits
22428549 + 0 secondary	22710346 + 0 secondary		% of genome covered by start_codon 0.0	Search results (TSV):
0 + 0 supplementary	0 + 0 supplementary		% of genome covered by stop_codon 0.0	/labs/Wegrzyn/gvtp/easel/fixes/entap/entap_outfiles/similarity_search/DIAMOND/processed//complete/best_hits
0 + 0 duplicates	0 + 0 duplicates		% of genome covered by three_prime_utr 0.2	Total unique transcripts without an alignment: 2727
0 + 0 primary duplicates	0 + 0 primary duplicates		% of genome covered by intron from cds 13.9	Reference transcriptome sequences without an alignment (FASTA):
76350877 + 0 mapped (84.39% : N/A)	78450009 + 0 mapped (83.69% : N/A)		% of genome covered by intron from exon 14.2	/labs/Wegrzyn/gvtp/easel/fixes/entap/entap_outfiles/similarity_search/DIAMOND/processed//complete/no_hits.faa
53922328 + 0 primary mapped (79.24% : N/A)	55739663 + 0 primary mapped (78.48% : N/A)		% of genome covered by intron from five_prime_utr0.2	Total unique informative alignments: 23768
68049278 + 0 paired in sequencing	71023890 + 0 paired in sequencing		% of genome covered by intron from start_codon0.0	Total unique uninformative alignments: 6762
34024639 + 0 read1	35511945 + 0 read1		% of genome covered by intron from stop_codon0.0	Top 10 alignments by species:
34024639 + 0 read2	35511945 + 0 read2		% of genome covered by intron from three_prime_utr0.1	1)helianthus annuus: 24553(80.42%)
51660604 + 0 properly paired (75.92% : N/A)	51729964 + 0 properly paired (72.83% : N/A)		Longest gene (bp) 460998	2)cynara cardunculus var. scolymus: 1943(6.36%)
52022798 + 0 with itself and mate mapped	52094084 + 0 with itself and mate mapped		Longest mrna (bp) 460998	3)lactuca sativa: 1758(5.76%)
1899530 + 0 singletons (2.79% : N/A)	3645579 + 0 singletons (5.13% : N/A)		Longest cds (bp) 17961	4)achyrachaena mollis: 264(0.86%)
180146 + 0 with mate mapped to a different chr	180748 + 0 with mate mapped to a different chr		Longest exon (bp) 20392	5)gossypium arboreum: 94(0.31%)
119424 + 0 with mate mapped to a different chr (mapQ>=5)	119972 + 0 with mate mapped to a different chr (mapQ>=5)		Longest five_prime_utr (bp) 20188	6)camellia sinensis: 72(0.24%)
			Longest start_codon (bp) 3	7)daucus carota subsp. sativus: 67(0.22%)
trimmed_GVTP-5Shoot_S5_L002			Longest stop_codon (bp) 3	8)erythranthe guttata: 63(0.21%)
98613173 + 0 in total (QC-passed reads + QC-failed reads)	102548589 + 0 in total (QC-passed reads + QC-failed reads)		Longest three_prime_utr (bp) 13530	9)nicotiana tabacum: 48(0.16%)
77376364 + 0 primary	80994262 + 0 primary		Longest cds piece (bp) 6909	10)olea europaea var. sylvestris: 45(0.15%)
21236809 + 0 secondary	21554327 + 0 secondary		Longest five_prime_utr piece (bp) 20188
0 + 0 supplementary	0 + 0 supplementary		Longest three_prime_utr piece (bp) 13530	------------------------------------------------------
0 + 0 duplicates	0 + 0 duplicates		Longest intron into cds part (bp) 455387	Compiled Similarity Search - DIAMOND - Best Overall
0 + 0 primary duplicates	0 + 0 primary duplicates		Longest intron into exon part (bp) 455387	------------------------------------------------------
75742620 + 0 mapped (76.81% : N/A)	78141999 + 0 mapped (76.20% : N/A)		Longest intron into five_prime_utr part (bp) 106670
54505811 + 0 primary mapped (70.44% : N/A)	56587672 + 0 primary mapped (69.87% : N/A)		Longest intron into start_codon part (bp) 2506	Total unique transcripts with an alignment: 30530
77376364 + 0 paired in sequencing	80994262 + 0 paired in sequencing		Longest intron into stop_codon part (bp) 3182	Reference transcriptome sequences with an alignment (FASTA):
38688182 + 0 read1	40497131 + 0 read1		Longest intron into three_prime_utr part (bp)115193	/labs/Wegrzyn/gvtp/easel/fixes/entap/entap_outfiles/similarity_search/DIAMOND/overall_results/best_hits
38688182 + 0 read2	40497131 + 0 read2		Shortest gene (bp) 201	Search results (TSV):
52050738 + 0 properly paired (67.27% : N/A)	52132508 + 0 properly paired (64.37% : N/A)		Shortest mrna (bp) 201	/labs/Wegrzyn/gvtp/easel/fixes/entap/entap_outfiles/similarity_search/DIAMOND/overall_results/best_hits
52405546 + 0 with itself and mate mapped	52491776 + 0 with itself and mate mapped		Shortest cds piece (bp) 1	Total unique transcripts without an alignment: 2727
2100265 + 0 singletons (2.71% : N/A)	4095896 + 0 singletons (5.06% : N/A)		Shortest five_prime_utr piece (bp) 1	Reference transcriptome sequences without an alignment (FASTA):
134878 + 0 with mate mapped to a different chr	136132 + 0 with mate mapped to a different chr		Shortest three_prime_utr piece (bp) 1	/labs/Wegrzyn/gvtp/easel/fixes/entap/entap_outfiles/similarity_search/DIAMOND/overall_results/no_hits.faa
99915 + 0 with mate mapped to a different chr (mapQ>=5)	100922 + 0 with mate mapped to a different chr (mapQ>=5)		Shortest intron into cds part (bp) 21	Total unique informative alignments: 23773
			Shortest intron into exon part (bp) 20	Total unique uninformative alignments: 6757
trimmed_GVTPMLeaf_S7_L002			Shortest intron into five_prime_utr part (bp)20	Top 10 alignments by species:
107039077 + 0 in total (QC-passed reads + QC-failed reads)	111761517 + 0 in total (QC-passed reads + QC-failed reads)		Shortest intron into start_codon part (bp) 85	1)helianthus annuus: 24674(80.82%)
81943962 + 0 primary	86299678 + 0 primary		Shortest intron into stop_codon part (bp) 71	2)cynara cardunculus var. scolymus: 1891(6.19%)
25095115 + 0 secondary	25461839 + 0 secondary		Shortest intron into three_prime_utr part (bp)20	3)lactuca sativa: 1697(5.56%)
0 + 0 supplementary	0 + 0 supplementary			4)achyrachaena mollis: 265(0.87%)
0 + 0 duplicates	0 + 0 duplicates		mrna have isoforms! Here are the statistics without isoforms shortest isoforms excluded):	5)gossypium arboreum: 93(0.30%)
0 + 0 primary duplicates	0 + 0 primary duplicates			6)camellia sinensis: 75(0.25%)
93522117 + 0 mapped (87.37% : N/A)	96409123 + 0 mapped (86.26% : N/A)		Number of gene 33257	7)daucus carota subsp. sativus: 67(0.22%)
68427002 + 0 primary mapped (83.50% : N/A)	70947284 + 0 primary mapped (82.21% : N/A)		Number of mrna 33257	8)erythranthe guttata: 63(0.21%)
81943962 + 0 paired in sequencing	86299678 + 0 paired in sequencing		Number of mrnas with utr both sides 4909	9)nicotiana tabacum: 46(0.15%)
40971981 + 0 read1	43149839 + 0 read1		Number of mrnas with at least one utr 5168	10)olea europaea var. sylvestris: 42(0.14%)
40971981 + 0 read2	43149839 + 0 read2		Number of cds 33257
65453116 + 0 properly paired (79.88% : N/A)	65530782 + 0 properly paired (75.93% : N/A)		Number of exon 193126	------------------------------------------------------
65867698 + 0 with itself and mate mapped	65948542 + 0 with itself and mate mapped		Number of five_prime_utr 5038	Gene Family - Gene Ontology and Pathway - EggNOG
2559304 + 0 singletons (3.12% : N/A)	4998742 + 0 singletons (5.79% : N/A)		Number of start_codon 33104	------------------------------------------------------
158110 + 0 with mate mapped to a different chr	158922 + 0 with mate mapped to a different chr		Number of stop_codon 33097	Statistics for overall Eggnog results:
120035 + 0 with mate mapped to a different chr (mapQ>=5)	120717 + 0 with mate mapped to a different chr (mapQ>=5)		Number of three_prime_utr 5039	Total unique sequences with family assignment: 32811
			Number of exon in cds 190872	Total unique sequences without family assignment: 446
trimmed_GVTPMRoot_S8_L002			Number of exon in five_prime_utr 6461	Top 10 Taxonomic Scopes Assigned:
76844962 + 0 in total (QC-passed reads + QC-failed reads)	81340676 + 0 in total (QC-passed reads + QC-failed reads)		Number of exon in three_prime_utr 5841	1)Viridiplantae: 31240(95.21%)
64659586 + 0 primary	68937734 + 0 primary		Number of intron in cds 157615	2)Eukaryotes: 1381(4.21%)
12185376 + 0 secondary	12402942 + 0 secondary		Number of intron in exon 159869	3)Ancestor: 125(0.38%)
0 + 0 supplementary	0 + 0 supplementary		Number of intron in five_prime_utr 1423	4)Animals: 22(0.07%)
0 + 0 duplicates	0 + 0 duplicates		Number of intron in start_codon 3	5)Fungi: 17(0.05%)
0 + 0 primary duplicates	0 + 0 primary duplicates		Number of intron in stop_codon 8	6)Opisthokonts: 13(0.04%)
69006857 + 0 mapped (89.80% : N/A)	71484079 + 0 mapped (87.88% : N/A)		Number of intron in three_prime_utr 802	7)Arthropoda: 10(0.03%)
56821481 + 0 primary mapped (87.88% : N/A)	59081137 + 0 primary mapped (85.70% : N/A)		Number gene overlapping 204	8)Apicomplexa: 2(0.01%)
64659586 + 0 paired in sequencing	68937734 + 0 paired in sequencing		Number of single exon gene 7208	9)Nematodes: 1(0.00%)
32329793 + 0 read1	34468867 + 0 read1		Number of single exon mrna 7208	Total unique sequences with at least one GO term: 27046
32329793 + 0 read2	34468867 + 0 read2		mean mrnas per gene 1.0	Total unique sequences without GO terms: 5765
54176964 + 0 properly paired (83.79% : N/A)	54257100 + 0 properly paired (78.70% : N/A)		mean cdss per mrna 1.0	Total GO terms assigned: 1549535
54553998 + 0 with itself and mate mapped	54636602 + 0 with itself and mate mapped		mean exons per mrna 5.8	Total biological_process terms (lvl>=0): 868087
2267483 + 0 singletons (3.51% : N/A)	4444535 + 0 singletons (6.45% : N/A)		mean five_prime_utrs per mrna 0.2	Total unique biological_process terms (lvl>=0): 6418
149748 + 0 with mate mapped to a different chr	150592 + 0 with mate mapped to a different chr		mean start_codons per mrna 1.0	Top 10 biological_process terms assigned (lvl>=0):
123304 + 0 with mate mapped to a different chr (mapQ>=5)	124057 + 0 with mate mapped to a different chr (mapQ>=5)		mean stop_codons per mrna 1.0	1)GO:0008150: 23459(2.70%)
			mean three_prime_utrs per mrna 0.2	2)GO:0008152: 18832(2.17%)
			mean exons per cds 5.7	3)GO:0009987: 17282(1.99%)
			mean exons per five_prime_utr 1.3	4)GO:0071704: 14687(1.69%)
			mean exons per three_prime_utr 1.2	5)GO:0044238: 14065(1.62%)
			mean introns in cdss per mrna 4.7	6)GO:0044237: 13964(1.61%)
			mean introns in exons per mrna 4.8	7)GO:0043170: 10710(1.23%)
			mean introns in five_prime_utrs per mrna 0.0	8)GO:0044699: 10388(1.20%)
			mean introns in start_codons per mrna 0.0	9)GO:0044260: 9472(1.09%)
			mean introns in stop_codons per mrna 0.0	10)GO:0044763: 8790(1.01%)
			mean introns in three_prime_utrs per mrna 0.0	Total cellular_component terms (lvl>=0): 347274
			Total gene length (bp) 150942563	Total unique cellular_component terms (lvl>=0): 958
			Total mrna length (bp) 140636956	Top 10 cellular_component terms assigned (lvl>=0):
			Total cds length (bp) 46113549	1)GO:0005575: 20562(5.92%)
			Total exon length (bp) 48785244	2)GO:0044464: 18527(5.33%)
			Total five_prime_utr length (bp) 1236794	3)GO:0005623: 18527(5.33%)
			Total start_codon length (bp) 99303	4)GO:0005622: 16212(4.67%)
			Total stop_codon length (bp) 99267	5)GO:0044424: 15944(4.59%)
			Total three_prime_utr length (bp) 1434901	6)GO:0043226: 14299(4.12%)
			Total intron length per cds (bp) 89271799	7)GO:0043229: 14296(4.12%)
			Total intron length per exon (bp) 91851712	8)GO:0043227: 13734(3.95%)
			Total intron length per five_prime_utr (bp) 1428195	9)GO:0043231: 13731(3.95%)
			Total intron length per start_codon (bp) 3126	10)GO:0005737: 12511(3.60%)
			Total intron length per stop_codon (bp) 2831	Total overall terms (lvl>=0): 1549535
			Total intron length per three_prime_utr (bp) 1127268	Total unique overall terms (lvl>=0): 10041
			mean gene length (bp) 4538	Top 10 overall terms assigned (lvl>=0):
			mean mrna length (bp) 4228	1)GO:0008150: 23459(1.51%)
			mean cds length (bp) 1386	2)GO:0003674: 22487(1.45%)
			mean exon length (bp) 252	3)GO:0005575: 20562(1.33%)
			mean five_prime_utr length (bp) 245	4)GO:0008152: 18832(1.22%)
			mean start_codon length (bp) 2	5)GO:0044464: 18527(1.20%)
			mean stop_codon length (bp) 2	6)GO:0005623: 18527(1.20%)
			mean three_prime_utr length (bp) 284	7)GO:0009987: 17282(1.12%)
			mean cds piece length (bp) 241	8)GO:0005622: 16212(1.05%)
			mean five_prime_utr piece length (bp) 191	9)GO:0044424: 15944(1.03%)
			mean three_prime_utr piece length (bp) 245	10)GO:0005488: 15697(1.01%)
			mean intron in cds length (bp) 566	Total molecular_function terms (lvl>=0): 334174
			mean intron in exon length (bp) 574	Total unique molecular_function terms (lvl>=0): 2665
			mean intron in five_prime_utr length (bp) 1003	Top 10 molecular_function terms assigned (lvl>=0):
			mean intron in start_codon length (bp) 1042	1)GO:0003674: 22487(6.73%)
			mean intron in stop_codon length (bp) 353	2)GO:0005488: 15697(4.70%)
			mean intron in three_prime_utr length (bp) 1405	3)GO:0003824: 14879(4.45%)
			% of genome covered by gene 9.0	4)GO:0097159: 11788(3.53%)
			% of genome covered by mrna 8.4	5)GO:1901363: 11778(3.52%)
			% of genome covered by cds 2.8	6)GO:0043167: 10902(3.26%)
			% of genome covered by exon 2.9	7)GO:0003676: 6624(1.98%)
			% of genome covered by five_prime_utr 0.1	8)GO:0043169: 6517(1.95%)
			% of genome covered by start_codon 0.0	9)GO:0046872: 6383(1.91%)
			% of genome covered by stop_codon 0.0	10)GO:0036094: 6241(1.87%)
			% of genome covered by three_prime_utr 0.1	Total biological_process terms (lvl>=1): 842174
			% of genome covered by intron from cds 5.3	Total unique biological_process terms (lvl>=1): 6401
			% of genome covered by intron from exon 5.5	Top 10 biological_process terms assigned (lvl>=1):
			% of genome covered by intron from five_prime_utr0.1	1)GO:0008152: 18832(2.24%)
			% of genome covered by intron from start_codon0.0	2)GO:0009987: 17282(2.05%)
			% of genome covered by intron from stop_codon0.0	3)GO:0071704: 14687(1.74%)
			% of genome covered by intron from three_prime_utr0.1	4)GO:0044238: 14065(1.67%)
			Longest gene (bp) 460998	5)GO:0044237: 13964(1.66%)
			Longest mrna (bp) 460998	6)GO:0043170: 10710(1.27%)
			Longest cds (bp) 17961	7)GO:0044699: 10388(1.23%)
			Longest exon (bp) 20392	8)GO:0044260: 9472(1.12%)
			Longest five_prime_utr (bp) 20188	9)GO:0044763: 8790(1.04%)
			Longest start_codon (bp) 3	10)GO:0050896: 8421(1.00%)
			Longest stop_codon (bp) 3	Total cellular_component terms (lvl>=1): 326697
			Longest three_prime_utr (bp) 13530	Total unique cellular_component terms (lvl>=1): 955
			Longest cds piece (bp) 6909	Top 10 cellular_component terms assigned (lvl>=1):
			Longest five_prime_utr piece (bp) 20188	1)GO:0044464: 18527(5.67%)
			Longest three_prime_utr piece (bp) 13530	2)GO:0005623: 18527(5.67%)
			Longest intron into cds part (bp) 455387	3)GO:0005622: 16212(4.96%)
			Longest intron into exon part (bp) 455387	4)GO:0044424: 15944(4.88%)
			Longest intron into five_prime_utr part (bp) 106670	5)GO:0043226: 14299(4.38%)
			Longest intron into start_codon part (bp) 1982	6)GO:0043229: 14296(4.38%)
			Longest intron into stop_codon part (bp) 717	7)GO:0043227: 13734(4.20%)
			Longest intron into three_prime_utr part (bp)61701	8)GO:0043231: 13731(4.20%)
			Shortest gene (bp) 201	9)GO:0005737: 12511(3.83%)
			Shortest mrna (bp) 201	10)GO:0044444: 11392(3.49%)
			Shortest cds piece (bp) 1	Total overall terms (lvl>=1): 1480485
			Shortest five_prime_utr piece (bp) 1	Total unique overall terms (lvl>=1): 10018
			Shortest three_prime_utr piece (bp) 1	Top 10 overall terms assigned (lvl>=1):
			Shortest intron into cds part (bp) 45	1)GO:0008152: 18832(1.27%)
			Shortest intron into exon part (bp) 20	2)GO:0044464: 18527(1.25%)
			Shortest intron into five_prime_utr part (bp)20	3)GO:0005623: 18527(1.25%)
			Shortest intron into start_codon part (bp) 539	4)GO:0009987: 17282(1.17%)
			Shortest intron into stop_codon part (bp) 71	5)GO:0005622: 16212(1.10%)
			Shortest intron into three_prime_utr part (bp)20	6)GO:0044424: 15944(1.08%)
				7)GO:0005488: 15697(1.06%)
				8)GO:0003824: 14879(1.01%)
				9)GO:0071704: 14687(0.99%)
				10)GO:0043226: 14299(0.97%)
				Total molecular_function terms (lvl>=1): 311614
				Total unique molecular_function terms (lvl>=1): 2662
				Top 10 molecular_function terms assigned (lvl>=1):
				1)GO:0005488: 15697(5.04%)
				2)GO:0003824: 14879(4.77%)
				3)GO:0097159: 11788(3.78%)
				4)GO:1901363: 11778(3.78%)
				5)GO:0043167: 10902(3.50%)
				6)GO:0003676: 6624(2.13%)
				7)GO:0043169: 6517(2.09%)
				8)GO:0046872: 6383(2.05%)
				9)GO:0036094: 6241(2.00%)
				10)GO:0016740: 6137(1.97%)
				Total unique sequences with at least one pathway (KEGG) assignment: 8266
				Total unique sequences without pathways (KEGG): 24545
				Total pathways (KEGG) assigned: 28500
				------------------------------------------------------
				Final Annotation Statistics
				------------------------------------------------------
				Total Sequences: 33257
				Similarity Search
				Total unique sequences with an alignment: 30530
				Total unique sequences without an alignment: 2727
				Gene Families
				Total unique sequences with family assignment: 32811
				Total unique sequences without family assignment: 446
				Total unique sequences with at least one GO term: 26950
				Total unique sequences with at least one pathway (KEGG) assignment: 8171
				Totals
				Total unique sequences annotated (similarity search alignments only): 150
				Total unique sequences annotated (gene family assignment only): 2431
				Total unique sequences annotated (gene family and/or similarity search): 32961
				Total unique sequences unannotated (gene family and/or similarity search): 296
				EnTAP has completed!
				Total runtime (minutes): 958
