# Supplementary material for: The reference genome of an endangered Asteraceae, Deinandra increscens subsp. villosa, endemic to the Central Coast of California
Source: G3 (Bethesda). 2024 Jun 7;14(8):jkae117. doi: 10.1093/g3journal/jkae117 (PMC11304951; doi:10.1093/g3journal/jkae117)
Supplement: jkae117_Supplementary_Data [file jkae117_supplementary_data.zip › File_S2_G3-2024-404921.xlsx]

## Sheet: FlowCytometry
			1 pg = 0.978 Gb			Flow Cy peak locations
	Plant		1C (pg)	Genome in Gb		mono	dip	tetra	Unknown		Unknown 1C (pg)
	Lettuce		3.31	2.5			405831		281762		2.29808
	Sunflower		3.67	3.5			410297		246331		2.20337
	Maize		2.7	2.4			358423		278652		2.09909
										Average (1C pg):	2.20018			1.7-2.3Gb
	Tarplant + Lettuce (Romaine)										Tarplant + Sunflower
	Tarplant + Maize (Sweet corn)
